# Supplementary material for: Cultural adaptation of the mental health first aid guidelines for depression used in English-speaking countries for China: a Delphi expert consensus study
Source: BMC Psychiatry. 2020 Jun 26;20:336. doi: 10.1186/s12888-020-02736-4 (PMC7318396; doi:10.1186/s12888-020-02736-4)
Supplement: Supplementary file 1 — Additional file 1. Statements that were presented to the panels and their ratings across 3 rounds of the survey. [file 12888_2020_2736_MOESM1_ESM.xlsx]

## Sheet: Table 1
Table 1. Statements in the questionnaire of Round 1 (n=175) and their endorsement rates by panel
Statement order*	Statements in English	Statements in Chinese	Endorsement rates (%)
			Panel of health professionals (n=37)	Panel of consumers and carers (n=30)	Total (n=67)
	Section 1: How do I know if someone is experiencing Depression/Learning about depression	第一部分：识别和了解抑郁症
Q1	The first aider should know the following:Signs and symptoms of depression	急救人员应了解抑郁症的征兆和症状。	97.2973	100	98.5075
Q2	The first aider should know the following:Risk factors for depression	急救人员应了解抑郁症的危险因素。	97.2973	100	98.5075
Q3	The first aider should be aware that each individual is different and not everyone who is experiencing depression will show the typical signs or symptoms of depression	急救人员应明白，抑郁症在严重程度上会有所不同，轻者感觉烦躁，重者想自杀。	100	96.6667	98.5075
Q4	The first aider should be aware that each individual is different and not everyone who is experiencing depression will show the typical signs or symptoms of depression	急救人员应明白，每个人都是不同的，并非所有抑郁者都会表现出抑郁症的典型征兆或症状。	100	100	100
Q5	Even if the person has had a previous episode of depression, the first aider should not assume they will know how to manage the current episode	即使对方曾经患有抑郁症，急救人员也不应想当然的认为他知道如何处理当前的抑郁症状。	94.5946	96.6667	95.5224
Q6	The first aider should be aware that some people who have recovered from depression may have a relapse of their symptoms	急救人员应明白，有些抑郁症患者痊愈后可能会复发。	94.5946	100	97.0149
Q7	The first aider should learn more about depression by:Reading about or listening to other people's experiences of depression	急救人员应通过阅读或倾听别人的抑郁经历来更多地了解抑郁症。	83.7838	96.6667	89.5522
Q8	The first aider should learn more about depression by:Reading reputable information websites or books	急救人员应通过浏览权威的信息网站或阅读书籍来更多地了解抑郁症。	94.5946	100	97.0149
Q9	The first aider should learn more about depression by:Seeking advice from people who have experienced and recovered from depression	急救人员应通过向抑郁症痊愈者寻求建议来更多地了解抑郁症。	72.973	93.3333	82.0896
	Section 2: How should I approach someone who may be experiencing depression	第二部分：怎样接近疑似抑郁者
Q12	The first aider should not ignore any signs or symptoms of depression that they have noticed or assume that they will just go away.	急救人员不应忽略已经注意到的任何抑郁征兆或症状，或假定这些征兆、症状会自行消失。	100	96.6667	98.5075
Q13	The first aider should not assume that any signs or symptoms they have noticed means that the person is experiencing depression.	急救人员不应认为他们注意到抑郁征兆或症状就表明对方一定患有抑郁症。	86.4865	93.3333	89.5522
Q14	The first aider should not assume that the person's symptoms are due to depression	急救人员不应假定对方的症状是抑郁症引起的。	72.973	90	80.597
Q15	The first aider should know that many people who experience depression may also be affected by other mental health problems like anxiety or substance use problems.	急救人员应明白，许多抑郁症患者也可能有其它心理健康问题，如焦虑或违禁药物滥用等。	97.2973	96.6667	97.0149
Q16	The first aider should not lie or make excuses for the person’s behaviour as this may delay them getting assistance.	急救人员不应撒谎，或为对方的行为找借口，因为这可能会耽误对方得到帮助。	89.1892	100	94.0299
Q17	If the first aider notices changes in the mood, behaviour or daily functioning of someone they know, they should approach the person about their concerns.	如果急救人员注意到自己认识的某个人的情绪、行为或日常活动发生改变，就应向他说明自己的顾虑。	81.0811	86.6667	83.5821
Q18	The first aider should choose a suitable time when both the first aider and the person have the time to talk.	急救人员应选择一个对双方都合适的时间谈话。	89.1892	96.6667	92.5373
Q19	The first aider should choose a place to talk that is private.	急救人员应选择一个私密的地方谈话。	81.0811	93.3333	86.5672
Q20	The first aider should choose a place to talk where both they and the person feel comfortable.	急救人员应选择一个双方都感到自在的地方谈话。	86.4865	96.6667	91.0448
Q21	The first aider should consider whether they are the best person to approach the person or whether somebody else might be more appropriate.	急救人员应考虑自己是否是接近对方的最佳人选，还是其他人更合适。	89.1892	93.3333	91.0448
Q22	If the first aider thinks someone may be depressed, they should try to spend time with the person and gently bring up their concerns with them, e.g. mention that the person seems down today.	如果急救人员认为对方可能罹患抑郁症，则应花时间与他待在一起，并温和地说出自己的顾虑，例如，提及他今天好像情绪低落。	94.5946	76.6667	86.5672
Q23	The first aider should be open to any opportunity that presents itself to talk about their concerns with the person.	急救人员应抓住一切机会敞开心扉，跟对方说明自己的顾虑。	70.2703	63.3333	67.1642
Q24	The first aider should know that allowing the person to talk about how they are feeling can help them feel better, not worse.	急救人员应明白，允许对方谈论他的感受会让他感觉更好，而不是更差。	97.2973	93.3333	95.5224
Q25	If the first aider is worried about someone who may be depressed, they should:Tell the person that they care and want to help.	如果急救人员担心对方可能罹患抑郁症，则应告诉对方自己关心他，想帮助他。	91.8919	93.3333	92.5373
Q26	If the first aider is worried about someone who may be depressed, they should:Tell the person about the specific changes that they have noticed in a supportive and sensitive manner.	如果急救人员担心对方可能罹患抑郁症，则应以一种支持和体恤的方式告诉对方自己注意到的具体变化。	97.2973	96.6667	97.0149
Q27	If the first aider is worried about someone who may be depressed, they should:Let the person choose when to open up.	如果急救人员担心对方可能罹患抑郁症，则应让对方决定什么时候敞开心扉。	75.6757	86.6667	80.597
Q28	The first aider should ask the person if they are willing to talk to the first aider, or if they would rather speak to someone else	急救人员应询问对方是否愿意跟自己交谈，还是更愿意跟其他人谈。	97.2973	96.6667	97.0149
Q29	If the person doesn’t feel comfortable talking to the first aider, they should encourage the person to discuss how they are feeling with someone else	如果对方不能放松地跟急救人员谈论他的感受，则应鼓励他跟其他人谈。	91.8919	80	86.5672
Q30	If the person says that they are feeling sad or down, the first aider should ask them how long they have been feeling that way	如果对方说他觉得难过或情绪低落，急救人员应问他有这种感觉多长时间了。	94.6	100	97
Q31	The first aider should respect the person's interpretation of their signs and symptoms	急救人员应尊重对方对他自己疾病征兆和症状的解释。	100	96.6667	98.5075
Q32	The first aider should be aware that the person's thoughts, feelings and beliefs represent their own reality and the first aider should be prepared to accept these without question	急救人员应意识到，对方的想法、感觉和信念代表了他自己认为的事实，急救人员应做好准备接受这些，不要去质疑。	89.1892	93.3333	91.0448
Q33	The first aider should not assume that the person knows nothing about depression	急救人员不应假定对方对抑郁症一无所知。	86.4865	93.3333	89.5522
Q34	The first aider should prepare for the full range of reactions (e.g. relief, indifference, anger) when they approach the person about their depression.	当急救人员跟对方谈论抑郁症时，应准备好面对其一切可能的反应（例如，松了一口气、无动于衷、愤怒）。	89.1892	100	94.0299
Q35	The first aider should know sources of good quality information for the person	急救人员应了解哪里有对方需要的高质量的信息。	94.5946	83.3333	89.5522
Q36	Before offering information to the person, the first aider should consider the person's literacy and ability to understand the information	给对方提供信息前，急救人员应考虑其文化程度和理解信息的能力。	94.5946	96.6667	95.5224
Q37	If the first aider gives the person information about depression, they should try to ensure that the resources are accurate and appropriate to the person’s situation	急救人员应尽量确保给对方提供的抑郁症相关信息的准确性，并适合当事人的具体情况。	97.2973	96.6667	97.0149
Q38	The first aider should not overwhelm the person with too much information or too many resources	急救人员不应给对方太多信息或资源，以防对方无法消化。	81.0811	70	76.1194
	Section 3: How can I be supportive	第三部分：如何提供支持
Q41	The first aider should know that each person's situation and needs are unique	急救人员应明白，每个人的情况和需求都是不同的。	97.2973	100	98.5075
Q42	The first aider should respect the person's autonomy while considering the extent to which the person is able to make decisions for themselves and whether the person is at risk of harming themselves or others	急救人员应尊重对方的自主权，同时考虑到他在多大程度上能为自己做决定，以及他是否有伤害自身或他人的风险。	100	100	100
Q43	The first aider should keep private any discussions they have with the person unless they are concerned that the person may harm themselves or others	除非担心对方可能会伤害自身或他人，否则急救人员应对两人之间的任何谈话予以保密。	100	96.6667	98.5075
Q44	The first aider should respect the person’s feelings, personal values and experiences as valid, even if they are different from their own, or they disagree with them	急救人员应尊重并理解对方的感受、个人价值观和经历，即使它们可能和急救人员的不同，或急救人员对其有不同见解。	94.5946	100	97.0149
Q45	The first aider should know that a depressed person may be overwhelmed by irrational fears	急救人员应明白，抑郁者可能被不理性的恐惧所压垮。	100	96.6667	98.5075
Q46	The first aider should know that the person genuinely needs additional support and understanding	急救人员应明白，对方确实需要更多的支持和理解。	100	93.3333	97.0149
Q47	The first aider should be patient, persistent and encouraging when supporting someone with depression	当支持抑郁者时，急救人员应有耐心，多坚持、多鼓励。	97.2973	96.6667	97.0149
Q48	The first aider should offer the person kindness and attention, even if it is not reciprocated	即使没有得到回应，急救人员也应给予对方友善和关心。	100	96.6667	98.5075
Q49	The first aider should be aware that their support is likely to be having a positive impact, even if it does not feel this way	急救人员应意识到，他们的支持可能会产生正面影响，即使他们现在不觉得。	94.5946	86.6667	91.0448
Q50	The first aider should be consistent and predictable in their interactions with the person	在跟对方的互动过程中，急救人员应保持一致，不出意外之举。	100	76.6667	89.5522
Q51	The first aider should know that often just taking the time to talk to or be with the person lets them know that someone cares	急救人员应明白，只要花时间跟对方聊天或在一起，就能让其感受到关心。	78.3784	80	79.1045
Q52	The first aider should be clear and consistent in what support they can and cannot offer to the person	对于能够和不能够提供的支持，急救人员要保持清晰、一致。	94.5946	83.3333	89.5522
Q53	The first aider should not make promises they cannot keep	急救人员不应做出不能遵守的承诺。	100	90	95.5224
Q54	The first aider should ask the person whether what they are doing is helpful, and what else they could do to help	急救人员应询问对方，自己做的是否有帮助，自己还能帮什么忙。	83.7838	80	82.0896
Q55	The first aider should consider telling the person that:They are not alone in this	急救人员应考虑告诉救助对象，他并不孤单。	91.8919	93.3333	92.5373
Q56	The first aider should consider telling the person that:The first aider is there for the person	急救人员应考虑告诉救助对象，急救人员为他守候。	86.4865	86.6667	86.5672
Q57	The first aider should consider telling the person that:Although the first aider may not be able to understand exactly how the person feels, they care and want to help	急救人员应考虑告诉救助对象，虽然急救人员可能不能完全理解对方的感受，但他们关心对方并愿意提供帮助。	97.2973	96.6667	97.0149
Q58	The first aider should consider telling the person that:They are important to the first aider and their life is important	急救人员应考虑告诉救助对象，他对急救人员很重要，他的生命很重要。	86.4865	86.6667	86.5672
Q59	The first aider should consider telling the person that:They may not believe it now, but the way they are feeling will improve	急救人员应考虑告诉救助对象，虽然可能现在觉得难以置信，但他会好起来的。	94.5946	90	92.5373
Q60	The first aider should consider telling the person that:With time and treatment, the person will feel better	急救人员应考虑告诉救助对象，随着时间的推移和治疗的进行，他会好起来的。	100	93.3333	97.0149
Q61	The first aider should be upfront with the person about the limitations of their role as a first aider, e.g. they are not a counsellor.	急救人员应坦率说明自己角色的局限性，即，自己并不是治疗师。	81.0811	83.3333	82.0896
Q62	The first aider should be honest with the person about what help they can and are willing to offer	急救人员应坦诚告诉对方，自己能够以及愿意提供哪些帮助。	94.5946	93.3333	94.0299
Q63	The first aider should tell the person that although their experience is very personal and painful, they are not alone	急救人员应告诉对方，尽管他的经历是非常私人的和痛苦的，但他并不孤单。	94.5946	90	92.5373
Q64	The first aider should know that recovery, for the most part, must be led by the person	急救人员应明白，抑郁症的恢复在很大程度上必须由对方来主导。	75.6757	90	82.0896
Q65	The first aider should offer hope of a more positive future in whatever form the depressed person will accept	无论何种形式，只要抑郁者能接受，急救人员应给予其憧憬未来会更好。	75.6757	80	77.6119
Q66	The first aider should know that depression is a medical illness and it is not the person's fault that they are experiencing depression	急救人员应明白，抑郁症是一种医学疾病，对方罹患抑郁症并不是他的错。	97.2973	100	98.5075
Q67	If the person judges themselves too harshly, the first aider should remind the person of their strengths	如果对方自我评价太苛刻，急救人员应提醒他的长处。	89.1892	96.6667	92.5373
Q68	The first aider should acknowledge any efforts the person is making to get better	急救人员应认可对方为情况好转所做的一切努力。	94.5946	100	97.0149
Q69	The first aider should acknowledge that the person is not 'faking', 'lazy', 'weak' or 'selfish'	急救人员不应认为对方是在“假装”、“偷懒”，或认为其“软弱”、“自私”。	94.5946	93.3333	94.0299
Q70	The first aider should accept the person as they are and have realistic expectations for them	急救人员应接纳对方本来的样子，并对他有切合实际的期望。	91.8919	90	91.0448
Q71	The first aider should know that everyday activities like cleaning the house, paying bills, or feeding the dog may seem overwhelming to the person	急救人员应意识到，抑郁者可能连打扫房间、洗衣服或做饭这样的日常活动都应付不了。	94.5946	96.6667	95.5224
Q72	The first aider should not push the person to do activities that the person feels are too much for them	急救人员不应逼迫对方做他觉得应付不了的事。	97.2973	96.6667	97.0149
Q73	The first aider should let the person know that they are not weak or a failure because they have depression, and that they don’t think less of them as a person	急救人员应让对方知道他并不会因患抑郁症而变得软弱或成为失败者;急救人员不会因此而看低他。	94.5946	93.3333	94.0299
Q74	If the person says that they feel they are a weak person or a failure, the first aider should let the person know thatLStrong and capable people can become depressed	如果对方说感觉自己是个软弱的人或失败者，急救人员应让他知道强大能干的人也有沮丧的时候。	83.7838	90	86.5672
Q75	If the person says that they feel they are a weak person or a failure, the first aider should let the person know that:They don't think the person is weak or a failure	如果对方说感觉自己是个软弱的人或失败者，急救人员应让他知道急救人员不认为他软弱或失败。	72.973	93.3333	82.0896
Q76	If the person says that they feel they are a weak person or a failure, the first aider should let the person know that:They don’t think less of them as a person	如果对方说感觉自己是个软弱的人或失败者，急救人员应让他知道急救人员并不看低他。	89.1892	93.3333	91.0448
Q77	The first aider should know that there is no point in just telling the person to get better	急救人员应明白，仅仅告诉对方要好起来是没有任何意义的。	78.3784	93.3333	85.0746
Q78	The first aider should not tell the person that they just need to stay busy or get out more	急救人员不应告诉对方要保持忙碌或多出去走走。	56.7568	70	62.6866
Q79	The first aider should not trivialise the person’s experiences by telling them to "put a smile on their face,” to “get their act together,” or to “lighten up”	急救人员不应告诉对方“笑一笑”、“振作起来”或“放松”以淡化他的经历。	62.1622	86.6667	73.1343
Q80	The person should avoid saying the following:It's all in your head	急救人员应避免说“都是你自己乱想的”。	86.4865	90	88.0597
Q81	The person should avoid saying the following:I can’t do anything about your situation	急救人员应避免说“你的情况我无能为力”。	100	86.6667	94.0299
Q82	The first aider should not adopt an over-involved or over-protective attitude towards the person	急救人员对于救助对象不应有过度介入或过度保护的态度。	91.8919	86.6667	89.5522
Q83	The first aider should not speak to the person with a patronising tone of voice and should not use overly-compassionate looks of concern	急救人员不应以居高临下的口气跟对方说话，也不要用过分同情的眼神表示关切。	97.2973	100	98.5075
Q84	The first aider should not nag the person to get them to do what they normally would	急救人员不应反复要求对方去做他不抑郁的时候通常会做的事。	86.4865	93.3333	89.5522
Q85	The first aider should not belittle or dismiss the person's feelings by attempting to say something positive like, "You don't seem that bad to me	急救人员不应试图说一些积极正面的话，如“你看起来没那么糟”，因为这样会轻视或无视对方的感受。	72.973	86.6667	79.1045
Q86	The first aider should resist the urge to try to cure the person’s depression	急救人员应克制想治疗对方抑郁症的冲动。	78.3784	80	79.1045
Q87	The first aider should not suggest to the person that they should use alcohol or other drugs to feel better	急救人员不应建议对方喝酒或使用违禁药物来感觉好点。	94.5946	90	92.5373
	Section 4: Communicating effectively	第四部分：有效进行沟通
Q90	The first aider should ask the person if stress is a problem for them and, if it is, encourage them to find ways to reduce stress in their life	急救人员应询问对方是不是有压力;如果有，则鼓励他找到减轻压力的方法。	83.7838	86.6667	85.0746
Q91	The first aider should ask the person whether something has happened to them recently that is contributing to how they are feeling	急救人员应询问对方，最近是不是发生了影响了他心情的事情。	97.2973	86.6667	92.5373
Q92	The first aider should encourage the person to talk about their thoughts, feelings, symptoms and any other problems they are experiencing	急救人员应鼓励对方谈论其想法、感受、症状和正在经历的其它任何问题。	100	93.3333	97.0149
Q93	The first aider should ask open-ended questions to give the person an opportunity to say what they want to	急救人员应问开放式问题，以便给对方机会说其想说的话。	94.5946	90	92.5373
Q94	The first aider should encourage the person to talk about their thoughts, feelings, symptoms and any other problems they are experiencing, when the person is ready	对方愿意时，急救人员应鼓励对方谈论其想法、感受、症状和正在经历的其它任何问题。	97.2973	96.6667	97.0149
Q95	The first aider should explore with the person how their symptoms affect their daily life	急救人员应跟抑郁者一起探讨，抑郁症是如何影响他的日常生活的。	86.4865	86.6667	86.5672
Q96	The first aider should not put pressure on the person to talk right away	急救人员不应强迫对方要马上开口。	100	93.3333	97.0149
Q97	If the person finds it difficult to discuss their thoughts and feelings openly, the first aider should suggest an activity that may make it easier for them to talk, e.g. have a cup of tea, go for a walk.	如果对方很难将其想法和感受说出口，急救人员应建议一个可以让其更容易开口的活动，如喝杯茶、散散步。	75.6757	86.6667	80.597
Q98	If the person finds it difficult to discuss their thoughts and feelings openly with the first aider, the first aider should let the person know about available services where they can talk to someone else, e.g. telephone counselling service.	如果对方很难跟急救人员讨论其想法和感受，急救人员应让他知道，还有其它交谈服务可用，比如电话咨询服务。	94.5946	86.6667	91.0448
Q99	If the person does not have the energy or inclination to discuss how they are feeling, the first aider should not put pressure on them to do so	如果对方没有精力或不想讨论其感受，急救人员不应强迫其开口。	100	96.6667	98.5075
Q100	The first aider should know that the key attitudes involved in non-judgmental listening are acceptance, genuineness and empathy	急救人员应明白，非评判性倾听的关键是接纳对方、真诚以对和富有同理心。	100	100	100
Q101	It is more important for the first aider to be genuinely caring than for them to say all the 'right things'	急救人员与其说所谓“正确的话”，不如真正关心对方。	94.5946	96.6667	95.5224
Q102	The first aider should convey genuineness to the person by using body language that matches their verbal communication, e.g. telling the person you accept and respect their feelings, while maintaining an open posture and appropriate eye contact.	急救人员应通过与口头交流相匹配的肢体语言来表达自己的真诚，如，告诉他你接受并尊重他的感受，同时保持开放的身体姿势和适当的眼神交流。	91.8919	96.6667	94.0299
Q103	The first aider should demonstrate empathy by showing the person that they are truly heard and understood, e.g. saying, "What you are going through must be difficult."	急救人员应向对方表达自己真正听到并理解对方，例如，说“你所经历的一定很困难”，以表现其同理心。	94.5946	93.3333	94.0299
Q104	The first aider should adopt an attitude of acceptance of the person by:Withholding any and all judgments that you have made about the person or their circumstances, e.g. if the first aider feels the person is being lazy, they should not express this.	急救人员应接纳对方，不要对对方及其处境做任何评判，例如，如果急救人员觉得对方很懒，也不应该表达出来。	94.5946	93.3333	94.0299
Q105	The first aider should adopt an attitude of acceptance of the person by:Choosing words carefully so as to avoid causing offence, e.g. not applying any labels to the person that they may find stigmatising, such as 'mentally ill'.	急救人员应接纳对方，说话要字斟句酌以免冒犯对方，例如，不要给对方贴污名化的标签，如“精神病患者”。	97.2973	93.3333	95.5224
Q106	Set aside any negative beliefs and reactions in order to focus on the needs of the person they are helping	抛开任何消极的想法和反应，专注于救助对象的需要。	89.1892	86.6667	88.0597
Q107	The first aider should listen carefully to the person even if what they are saying is obviously not true or is misguided	即使对方说的明显不是真的或是带误导性质，急救人员也应仔细倾听。	89.1892	93.3333	91.0448
Q108	The first aider should listen to the person without expressing judgment	急救人员应不加评判地倾听对方说话。	83.7838	90	86.5672
Q109	The first aider should use the same terminology that the person uses when discussing their experience, except if the person uses unhelpful or stigmatising language	在讨论对方的经历时，急救人员应配合使用相同的用语，除非对方使用的是无益的或是歧视性的用语。	89.1892	80	85.0746
Q110	The first aider should not use language related to a potential diagnosis when talking with the person	与对方交谈时，急救人员不应使用诊断性用语。	89.1892	86.6667	88.0597
Q111	The first aider should use the following verbal skills to show they are listening:Asking questions that show that they genuinely care and want to understand what the person is saying	急救人员应通过提问来表明自己真的在乎对方、想理解对方在说什么。	75.6757	80	77.6119
Q112	The first aider should use the following verbal skills to show they are listening:Checking their understanding by restating what the person has said and summarising facts and feelings	急救人员应复述对方说的话，总结事实和感受，以核实自己的理解是否正确。	89.1892	86.6667	88.0597
Q113	The first aider should use the following verbal skills to show they are listening:Using minimal prompts, such as “I see” and “Mmmm” when necessary to keep the conversation with the person going	急救人员应在必要时使用最少的回应，如“懂了”和“嗯”，来让谈话继续。	89.1892	86.6667	88.0597
Q114	The first aider should use the following verbal skills to show they are listening:Being patient, even when the person may not be communicating well, may be repetitive or may be speaking slower and less clearly than usual	即使对方可能表达不畅、重复、说话较慢或不够清晰，急救人员也要有耐心。	100	100	100
Q115	The first aider should use the following verbal skills to show they are listening:Not being critical or expressing their frustration at the person for not being able to communicate well	即使对方无法顺畅交流，急救人员也不应批评对方或对其表现出沮丧。	100	100	100
Q116	The first aider should use the following verbal skills to show they are listening:Avoiding giving unhelpful advice such as "Pull yourself together" or "Cheer up." If this was possible the person would do it.	急救人员应避免给无用的建议，如“振作起来”或“高兴起来”。如果可能，对方早就做了。	81.0811	93.3333	86.5672
Q117	The first aider should use the following verbal skills to show they are listening:Not interrupting the person when they are speaking, especially to share their own opinions or experiences	对方说话时，尤其在分享其想法或经历时，急救人员不应打断。	89.1892	96.6667	92.5373
Q118	The first aider should use the following verbal skills to show they are listening:Avoiding confrontation, unless necessary to prevent the person from committing harmful or dangerous acts	除非必要，否则急救人员应避免正面冲突，以防对方做有害或危险的事。	100	100	100
Q119	Not only listen to what the person says, but also pay attention to the tone of his speech.	不仅听对方说了什么，还要注意他说话的语气。	94.5946	93.3333	94.0299
Q120	The first aider should be aware that the person themselves may hold stigmatising attitudes towards mental illness and should model acceptance.	急救人员应意识到，救助对象自己可能对精神疾病抱有歧视态度;急救人员应从自己做起，接纳他们。	97.2973	96.6667	97.0149
	Section 5: Difficulties the first aider may encounter	第五部分：急救人员可能会遇到的困难
Q123	The first aider should try to see any irritable or unpleasant behaviours as part of the illness and not take these personally	急救人员应试着把对方让人易怒或不舒服的行为看作疾病的一部分，而不要觉得这些是针对自己的。	100	93.3333	97.0149
Q124	If the person becomes angry during the conversation, the first aider should:Stay calm	如果对方在交谈中变得愤怒，急救人员应保持镇定。	100	100	100
Q125	If the person becomes angry during the conversation, the first aider should:Acknowledge the anger	如果对方在交谈中变得愤怒，急救人员应了解对方的愤怒。	94.5946	86.6667	91.0448
Q126	If the person becomes angry during the conversation, the first aider should:Not make assumptions about the cause of their anger	如果对方在交谈中变得愤怒，急救人员应不去设想对方愤怒的起因。	64.8649	70	67.1642
Q127	The first aider should not be hostile or sarcastic when the person is struggling to respond, but rather accept these responses as the best the person has to offer at that time	当对方的回应不理想时，急救人员不应表现出敌意或讽刺，而是要理解这是对方目前所能做出的最好回应。	94.5946	96.6667	95.5224
Q128	The first aider should know that pauses and silences are okay and that while they may feel uncomfortable, the person may need time to think or find the right words	急救人员应明白，虽然停顿和沉默会稍显尴尬，但是应该允许。因为对方可能需要时间去思考或找到合适的词语。	100	93.3333	97.0149
Q129	If the person does not want to talk, the first aider should let them know that they are available to talk when they are ready	如果对方不愿开口，急救人员应让其明白，当他愿意开口的时候，自己随时愿意交谈。	97.2973	100	98.5075
Q130	If the person does not want to talk to the first aider, the first aider should suggest they talk to someone else	如果对方不愿意跟急救人员交谈，则应建议他跟别人谈。	91.8919	86.6667	89.5522
Q131	The first aider should use the following non-verbal skills to reinforce their non-judgmental communication:Sit alongside the person and angled towards them, rather than directly opposite them	急救人员应与对方坐在一起，身体倾向他，而不是坐在其对面。	72.973	66.6667	70.1493
Q132	The first aider should use the following non-verbal skills to reinforce their non-judgmental communication:Paying close attention to what the person says	急救人员应密切留意对方说的话。	100	90	95.5224
Q133	The first aider should use the following non-verbal skills to reinforce their non-judgmental communication:Maintaining comfortable eye contact by using the level of eye contact that the person seems most comfortable with	急救人员应保持对方觉得最自在的眼神交流水平。	94.5946	93.3333	94.0299
Q134	The first aider should use the following non-verbal skills to reinforce their non-judgmental communication:Being aware of the person’s body language, as this can provide clues as to how they are feeling or how comfortable they feel about talking with the first aider	急救人员应注意对方的肢体语言，这可以为判断对方感觉如何、与急救人员交谈有多自在提供线索。	100	96.6667	98.5075
Q135	The first aider should use the following non-verbal skills to reinforce their non-judgmental communication:Noticing how much personal space the person feels comfortable with and respecting that	急救人员应注意并尊重对方需要多大的个人空间才感觉自在。	89.1892	93.3333	91.0448
Q136	The first aider should use the following non-verbal skills to reinforce their non-judgmental communication:Maintaining an open body position, e.g. not crossing arms, as this may appear defensive.	急救人员应保持开放的身体姿势，如不要交叉双臂，那样会显得戒备。	97.2973	90	94.0299
Q137	The first aider should use the following non-verbal skills to reinforce their non-judgmental communication:Avoiding distracting gestures (e.g. fidgeting with a pen, glancing at other things or tapping your feet or fingers), as these could be interpreted as a lack of interest.	急救人员应避免做让对方分心的动作(如玩笔、扫视周围、晃脚或敲手指)，对方可能以为这是缺乏兴趣的表现。	97.2973	93.3333	95.5224
Q138	The first aider should know that helping someone who is depressed may evoke an unexpected emotional response in the first aider	急救人员应明白，帮助抑郁者可能会在自己心中唤起意想不到的情感反应。	97.2973	90	94.0299
Q139	The first aider should not accept abuse or compromise their own mental health when helping the person	帮助对方时，急救人员不能被虐待，也不应损害自己的精神健康	97.2973	93.3333	95.5224
Q140	If the person’s behaviour is having a negative effect on the first aider, the first aider should recognise their own feelings and deal with these separately	如果对方的行为对急救人员有负面影响，急救人员应承认自己的感受，然后再单独处理这些情绪。	86.4865	90	88.0597
Q141	If the first aider is feeling upset or worn out after helping the person they should:Find someone to talk to about their feelings without sharing the personal details of the person they were helping	如果急救人员在帮助对方后感到沮丧或疲惫，就应找个人谈谈自己的感受，但不要透露救助对象的个人细节。	91.8919	90	91.0448
Q142	If the first aider is feeling upset or worn out after helping the person they should:Use evidence-based self-care strategies	如果急救人员在帮助对方后感到沮丧或疲惫，就应使用已被证实有效的自我保健策略。	94.5946	90	92.5373
Q143	If cultural differences are interfering with the first aider's ability to help the person, they should talk to a mental health service that specialises in working with people from different cultural backgrounds	急救人员应意识到，由于对方的文化背景或宗教信仰，他可能对寻找精神卫生方面的帮助有特殊要求。	97.2973	93.3333	95.5224
Q144	If assisting someone from a cultural background that is different from the first aider's, the first aider should be willing to adjust their verbal and non-verbal behaviours, e.g. the person may be comfortable with a different level of eye contact, or may be used to more personal space.	如果急救人员帮助一个不同文化背景的人，则应适度调整自己的语言和肢体语言;如，对方可能对另一种水平的眼神接触感到舒适，或可能习惯于更多的个人空间。	91.8919	90	91.0448
Q145	If cultural differences are interfering with the first aider's ability to help the person, they should: Discuss with the person what is culturally appropriate and realistic for them	如果文化差异妨碍了急救人员帮助对方，则应跟他讨论什么方法或行为对其而言在文化上是适宜的和可行的。	97.2973	83.3333	91.0448
Q146	The first aider should be aware that the person may have special requirements with regards to seeking help for mental health problems due to their cultural background or religious beliefs	如果文化差异妨碍了急救人员帮助对方，则应请教专门与不同文化背景的人打交道的精神卫生服务专家。	89.1892	96.6667	92.5373
	Section 6: Help-seeking	第六部分：寻求帮助
Q149	The first aider should not assume the person's depression will just go away	急救人员不应假设对方的抑郁症会自愈。	89.1892	76.6667	83.5821
Q150	The first aider should know that treating depression early is important to getting the best outcomes	急救人员应明白，及早治疗抑郁症对获得最佳疗效很1。	100	93.3333	97.0149
Q151	The first aider should be able to recognise when to encourage the person to seek professional help	急救人员应能识别何时适合鼓励对方去寻求专业帮助。	97.2973	96.6667	97.0149
Q152	The first aider should ask the person whether they think they would benefit from professional help	急救人员应问对方，他是否认为专业帮助有好处。	81.0811	86.6667	83.5821
Q153	The first aider should discuss the options that the person has for seeking help and should encourage them to use these options	急救人员应与对方讨论寻求帮助的不同方案，并应鼓励他使用这些方案。	94.5946	83.3333	89.5522
Q154	If the person does not know where to get help, the first aider should offer to help them seek assistance	如果对方不知道在哪里可以得到帮助，急救人员应提出协助他去找。	94.5946	96.6667	95.5224
Q155	The first aider should know about what services are available in their local area	急救人员应了解当地现有哪些服务。	100	96.6667	98.5075
Q156	The first aider should know about the local pathways to professional help, e.g. referral from a GP in order to see a specialist.	急救人员应知道当地获得专业帮助的途径，例如到专业机构就诊。	100	100	100
Q157	The first aider should have some general knowledge about the types of treatment that can be helpful for depression.	急救人员应对治疗抑郁症的方法有一些大概了解。	97.2973	100	98.5075
Q158	The first aider should talk about professional help seeking in a way that normalises it, e.g. talk about it as a natural action to take, explain that mental health problems are common and treatable.	急救人员应以一种平常化的方式谈论寻求专业帮助，例如，把它说成是一种自然而然的行为，向对方解释精神健康问题是常见的，也是可以治疗的。	97.2973	96.6667	97.0149
Q159	The first aider should talk with the person about:The benefits of seeking professional help	急救人员应告诉对方寻求专业帮助的好处。	100	96.6667	98.5075
Q160	The first aider should talk with the person about:Locally available sources of help	急救人员应告诉对方当地可用的帮助资源。	100	100	100
Q161	The first aider should avoid labelling the person’s behaviours or feelings as symptoms of depression when talking to them about seeking help	谈论寻求帮助时，急救人员不应将对方的行为或情绪贴上抑郁症状的标签。	89.1892	93.3333	91.0448
Q162	The first aider should encourage the person to make a list of questions they have to discuss with the health professional at their first appointment	急救人员应鼓励对方在第一次就诊前，就列出想和医务人员讨论的问题。	70.2703	80	74.6269
Q163	If the first aider accompanies the person to the appointment, they must not take over completely, because a person with depression needs to make their own decisions as much as possible	如果陪同对方就诊，急救人员不应大包大揽，要尽量让抑郁者自己做决定。	94.5946	96.6667	95.5224
Q164	The first aider should know that depression is often not recognised by health professionals and that it may take some time to get a diagnosis. If this is the case, the first aider should encourage the person not to give up.	急救人员应明白，抑郁症一般不大容易为医务人员所识别，所以可能需要一段时间才能得到诊断。如果是这样，急救人员应鼓励对方不要放弃。	70.2703	86.6667	77.6119
Q165	The first aider needs to know that the person's ability and desire to use self-help strategies will depend on their interest and the severity of their depression	急救人员应明白，对方能不能、愿不愿意使用自助策略取决于他的兴趣和抑郁严重程度。	94.5946	93.3333	94.0299
Q166	Before suggesting self-help strategies, the first aider should ask the person what they are currently doing or what they have done in the past that they found helpful	建议自助策略前，急救人员应问对方现在做的或是以前做的哪些事他觉得是有帮助的。	100	90	95.5224
Q167	The first aider should encourage the person to use self-help strategies that have helped the person in the past	急救人员应鼓励对方使用曾对他有用的自助策略。	94.5946	90	92.5373
Q168	The first aider should not be too forceful when trying to encourage the person to use evidence-based self-help strategies	急救人员应鼓励但不要强迫对方使用已被证实有效的自助策略。	97.2973	96.6667	97.0149
Q169	The first aider should discourage the person from using alcohol or other drugs to feel better	急救人员要建议对方不要通过喝酒或使用违禁药物的方式来感觉好点。	91.8919	90	91.0448
Q170	If the person is interested in self-help strategies, the first aider should:Encourage them to consult reputable sources about what is most likely to be helpful, e.g. health department sponsored website	如果对方对自助策略有兴趣，急救人员应鼓励他咨询可靠的、最可能有用的信息来源，例如，阅读医疗卫生部门的官方网站。	94.5946	96.6667	95.5224
Q171	If the person is interested in self-help strategies, the first aider should:Discuss with them a range of self-help strategies that might be helpful	如果对方对自助策略有兴趣，急救人员应与其讨论各种可能有用的自助策略。	97.2973	93.3333	95.5224
Q172	If the person is interested in self-help strategies, the first aider should:Encourage the person to use appropriate strategies	如果对方对自助策略有兴趣，急救人员应鼓励对方使用适当的策略。	97.2973	93.3333	95.5224
	Section 7: What to do if the person doesn't want help	第七部分：对方不想寻求帮助怎么办
Q175	If the person refuses to seek or accept professional help, the first aider should not use deception, coercion or threats to ensure professional help is received	如果对方拒绝寻求或接受专业帮助，急救人员不应使用欺骗、胁迫或威胁的方式来确保其得到专业帮助。	83.7838	93.3333	88.0597
Q176	The first aider should know the barriers to seeking treatment for depression, e.g. the person feels like no one can really help.	急救人员应明白抑郁者求医的障碍，例如，抑郁者觉得没有人真的能帮助他。	100	93.3333	97.0149
Q177	The first aider should find out if there are specific reasons why the person does not want to seek professional help (e.g. concerns about finances, not having a doctor they like, or being worried they will be sent to hospital), as sometimes such reasons are based on mistaken beliefs, or can be overcome with help.	急救人员应了解对方不想寻求专业帮助的具体原因（如担心费用问题、没找到合适的医生、或者担心要住院）;有时这些原因是出于错误观念，或是通过帮助可以克服的。	100	100	100
Q178	The first aider should know that if they try to force or pressure the person into seeking help it could turn the person off seeking help altogether	急救人员应明白，如果强迫对方寻求帮助，可能会适得其反，导致对方完全拒绝寻求帮助。	89.1892	96.6667	92.5373
Q179	The first aider should not push the person into seeking professional help before they are ready, unless there is a specific risk of harm to self or others	在对方做好准备之前，急救人员不应勉强他去寻求专业帮助，除非对方确实有伤害自己或他人的风险。	91.8919	93.3333	92.5373
Q180	If, in spite of the first aider’s efforts, the person is still unwilling to seek or accept help, the first aider must respect their wishes, unless there is a risk of harm to the person or someone else	如果急救人员已经尽力，但对方仍然不愿意寻求或接受帮助，急救人员就必须尊重对方的意愿，除非他有伤害自己或他人的风险。	91.8919	93.3333	92.5373
Q181	The first aider should let the person know that if they change their mind in the future about seeking help, they can contact the first aider	急救人员应让对方知道，如果他以后改变主意想寻求帮助，他可以随时联系急救人员。	100	100	100
	Section 8: Concerns for safety	第八部分：安全方面考虑
Q184	The first aider should seek immediate professional help if the person is experiencing hallucinations or delusions	如果对方有幻觉或妄想，急救人员应立即寻求专业帮助。	94.5946	96.6667	95.5224
Q185	The first aider should be aware of the Mental Health First Aid Guidelines for how to assist someone with suicidal thoughts or behaviours	急救人员应了解精神健康急救指南中，有指导人们如何帮助有自杀想法或行为的人的相关内容。	100	93.3333	97.0149
Q186	The first aider should respect the person’s right not to seek help unless the first aider believes that the person is at risk of harming themselves or others	急救人员应尊重对方不寻求帮助的权利，除非急救人员认为他有伤害自己或他人的风险。	94.5946	93.3333	94.0299
Q187	If the person is at risk of harming themselves or others, the first aider should:Involve the person in decisions about who else should be told about the risk of harm	如果抑郁者可能会伤害自己或他人，急救人员应让对方参与决定还应告知谁他可能有伤害自己或他人的风险。	91.8919	86.6667	89.5522
Q188	If the person is at risk of harming themselves or others, the first aider should:Consider the safety of themselves and others, and take any necessary protective action, e.g. contact the police or mental health crisis team.	如果抑郁者可能会伤害自己或他人，急救人员应顾及自身和他人安全，采取任何必要的保护措施，例如，联系警方。	97.2973	93.3333	95.5224
Q189	If the person is at risk of harming themselves or others, the first aider should:Ask the person to take steps to get help, e.g. see a GP.	如果抑郁者可能会伤害自己或他人，急救人员应让对方采取行动寻求帮助，例如，去看专科医生。	97.2973	96.6667	97.0149
* There were 2 open-ended questions included between each two neighboring sections, so that there were gaps in the number of statements.

## Sheet: Table 2
Table 2. Statements in the questionnaire of Round 2 (n=30) and their endorsement rates by panel
Statement order	Statements in English	Statements in Chinese	Endorsement rates (%)
			Panel of health professionals (n=29)	Panel of consumers and carers (n=18)	Total (n=47)
	Section 1: How do I know if someone is experiencing Depression/Learning about depression	第一部分: 识别和了解抑郁症
Q1	(Re-rate)The first aider should learn more about depression by:Seeking advice from people who have experienced and recovered from depression.	（再评）急救人员应通过向抑郁症痊愈者寻求建议来更多地了解抑郁症。	86.2069	83.3333	85.1064
Q2	(Added) The first aider should consult a professional to learn more about depression	（新增）急救人员应通过咨询专业人员来更多地了解抑郁症。	96.5517	100	97.8723
Q3	(Added) The first aider should have some knowledge of the mental health law in China	（新增）急救人员应了解我国精神卫生法的一些基本知识。	96.5517	88.8889	93.617
	Section 2: How should I approach someone who may be experiencing depression	第二部分：怎样接近疑似抑郁者
Q4	(Re-rate)The first aider should not assume that the person's symptoms are due to depression.	（再评）急救人员不应假定对方的症状是抑郁症引起的。	86.2069	66.6667	78.7234
Q5	(Re-rate)If the first aider thinks someone may be depressed, they should try to spend time with the person and gently bring up their concerns with them, e.g. mention that the person seems down today.	（再评）如果急救人员认为对方可能罹患抑郁症，则应花时间与他待在一起，并温和地说出自己的顾虑，例如，提及他今天好像情绪低落。	100	88.8889	95.7447
Q6	(Re-rate)If the first aider is worried about someone who may be depressed, they should:Let the person choose when to open up.	（再评）如果急救人员担心对方可能罹患抑郁症，则应让对方决定什么时候敞开心扉。	82.7586	77.7778	80.8511
Q7	(Re-rate)The first aider should not overwhelm the person with too much information or too many resources.	（再评）急救人员不应给对方太多信息或资源，以防对方无法消化。	75.8621	72.2222	74.4681
Q8	(Added)The first aider should not push the person too much to talk about their feelings and experiences.	（新增）急救人员不应给对方过多压力来让其谈论个人的感受和经历。	89.6552	88.8889	89.3617
Q9	(Added) The first aider should obtain the person's consent before contacting their family members	（新增）需要时，急救人员在征得救助对象同意后联系家属或监护人。	96.5517	100	97.8723
Q10	(Added) The first aider should think about what they want to say in advance of the conversation	（新增）急救人员应该在对话开始前思考需要交流的内容。	89.6552	100	93.617
	Section 3: How can I be supportive	第三部分：如何提供支持
Q11	(Re-rate)50.The first aider should be consistent and predictable in their interactions with the person.	（再评）在跟对方的互动过程中，急救人员应保持一致，不出意外之举。	82.7586	77.7778	80.8511
Q12	(Re-rate)51.The first aider should know that often just taking the time to talk to or be with the person lets them know that someone cares.	（再评）急救人员应明白，只要花时间跟对方聊天或在一起，就能让其感受到关心。	72.4138	66.6667	70.2128
Q13	(Re-rate)69.The first aider should know that recovery, for the most part, must be led by the person.	（再评）急救人员应明白，抑郁症的恢复在很大程度上必须由对方来主导。	82.7586	83.3333	82.9787
Q14	(Re-rate) 65. The first aider should offer hope of a more positive future in whatever form the depressed person will accept.	（再评）无论何种形式，只要抑郁者能接受，急救人员应给予其憧憬未来会更好。	72.4138	72.2222	72.3404
Q15	(Re-rate)44.If the person says that they feel they are a weak person or a failure, the first aider should let the person know that:They don't think the person is weak or a failure	（再评）如果对方说感觉自己是个软弱的人或失败者，急救人员应让他知道急救人员不认为他软弱或失败。	68.9655	83.3333	74.4681
Q16	(Re-rate)58.The first aider should know that there is no point in just telling the person to get better.	（再评）急救人员应明白，仅仅告诉对方要好起来是没有任何意义的。	96.5517	88.8889	93.617
Q17	(Re-rate)65.The first aider should not belittle or dismiss the person's feelings by attempting to say something positive like, "You don't seem that bad to me."	（再评）急救人员不应试图说一些积极正面的话，如“你看起来没那么糟”，因为这样会轻视或无视对方的感受。	86.2069	88.8889	87.234
Q18	(Re-rate)66.The first aider should resist the urge to try to cure the person’s depression.	（再评）急救人员应克制想治疗对方抑郁症的冲动。	79.3103	72.2222	76.5957
Q19	(Added) The first aider should encourage the person to do more activities that they enjoy	（新增）急救人员应该鼓励救助对象多从事一些他们喜欢的活动。	96.5517	88.8889	93.617
Q20	(Added) The first aider should not blame themselves if the person does not get better	（新增）即使救助对象没有好转，急救人员也不应为此自责。	96.5517	88.8889	93.617
	Section 4: Communicating effectively	第四部分：有效进行沟通
Q21	(Re-rate)91.The first aider should use the following verbal skills to show they are listening:Asking questions that show that they genuinely care and want to understand what the person is saying.	（再评）急救人员应通过提问来表明自己真的在乎对方、想理解对方在说什么。	82.7586	83.3333	82.9787
Q22	(Re-rate)77.If the person finds it difficult to discuss their thoughts and feelings openly, the first aider should suggest an activity that may make it easier for them to talk, e.g. have a cup of tea, go for a walk.	（再评）如果对方很难将其想法和感受说出口，急救人员应建议一个可以让其更容易开口的活动，如喝杯茶、散散步。	82.7586	61.1111	74.4681
Q23	(Added) If the person does not want to talk, the first aider should consider encouraging them to write or draw	（新增）如果救助对象不愿交谈，急救人员可以鼓励其通过书写或画图来表达。	96.5517	72.2222	87.234
	Section 6: Help-seeking	第六部分：寻求帮助
Q24	(Re-rate)108.The first aider should not assume the person's depression will just go away.	（再评）急救人员不应假设对方的抑郁症会自愈。	89.6552	83.3333	87.234
Q25	(Re-rate)120.The first aider should encourage the person to make a list of questions they have to discuss with the health professional at their first appointment.	（再评）急救人员应鼓励对方在第一次就诊前，就列出想和医务人员讨论的问题。	82.7586	61.1111	74.4681
Q26	(Re-rate)122.The first aider should know that depression is often not recognised by health professionals and that it may take some time to get a diagnosis. If this is the case, the first aider should encourage the person not to give up.	（再评）急救人员应明白，抑郁症一般不大容易为医务人员所识别，所以可能需要一段时间才能得到诊断。如果是这样，急救人员应鼓励对方不要放弃。	89.6552	88.8889	89.3617
	Section 7: What to do if the person doesn't want help	第七部分：对方不想寻求帮助怎么办
Q27	(Added) If the person refuses to seek or accept professional help, the first aider should tell family members about any precautions to take	（新增）如果对方拒绝寻求或接受专业帮助，急救人员应该告知其家属注意事项。	93.1034	94.4444	93.617
Q28	(Added) If the person refuses to seek or accept professional help, the first aider should inform the person's family or another trusted person	（新增）如果对方拒绝寻求或接受专业帮助，急救人员可以与其商量，通知其信任的人或家属以获得帮助。	96.5517	100	97.8723
Q29	(Added) If the person is not willing to seek professional help, the first aider can leave information about this with them	（新增）如患者目前不愿就诊，急救人员应给患者留下就诊途径，待患者需要时可以使用。	100	94.4444	97.8723
	Section 8: Concerns for safety	第八部分：安全方面考虑
Q30	(Added) If the person is at risk of harming themselves or others, the FA should contact the person's family to inform them about the risk	（新增）如果救助对象可能会伤害自己或他人，急救人员应联系其家属或监护人，告知风险。	100	100	100

## Sheet: Table 3
Table 3. Statements in the questionnaire of Round 3 (n=6) and their endorsement rates (n of participants=32)*
Statement order	Statements in English	Statements in Chinese	Endorsement rates (%)
	Section 2: How should I approach someone who may be experiencing depression	第二部分：怎样接近疑似抑郁者
Q1	(Re-rate)If the first aider is worried about someone who may be depressed, they should:Let the person choose when to open up.	（再评）如果急救人员担心对方可能罹患抑郁症，则应让对方决定什么时候敞开心扉。	77.4194
Q2	(Re-rate)The first aider should not overwhelm the person with too much information or too many resources.	（再评）急救人员不应给对方太多信息或资源，以防对方无法消化。	70.9677
	Section 3: How can I be supportive	第三部分：如何提供支持
Q3	(Re-rate)The first aider should be consistent and predictable in their interactions with the person.	（再评）在跟对方的互动过程中，急救人员应保持一致，不出意外之举。	83.871
Q4	(Re-rate) The first aider should offer hope of a more positive future in whatever form the depressed person will accept.	（再评）无论何种形式，只要抑郁者能接受，急救人员应给予其憧憬未来会更好。	67.7419
Q5	(Re-rate)The first aider should resist the urge to try to cure the person’s depression.	（再评）急救人员应克制想治疗对方抑郁症的冲动。	77.4194
	Section 4: Communicating effectively	第四部分：有效进行沟通
Q6	(Added) If the person does not want to talk, the first aider should consider encouraging them to write or draw.	（新增）如果救助对象不愿交谈，急救人员可以鼓励其通过书写或画图来表达。	93.5484
*The aggregate level ratings were reported in this round for limited numbers of participants in each panel.

## Sheet: Table 4
Table 4. Statements included in the adapted mental health first aid guidelines of depression for China (n=173)
Statement order*	Statements in English	Statements in Chinese
	Section 1: How do I know if someone is experiencing Depression/Learning about depression	第一部分：识别和了解抑郁症
Q1	The first aider should know the following:Signs and symptoms of depression.	急救人员应了解抑郁症的征兆和症状。
Q2	The first aider should know the following:Risk factors for depression.	急救人员应了解抑郁症的危险因素。
Q3	The first aider should be aware that each individual is different and not everyone who is experiencing depression will show the typical signs or symptoms of depression.	急救人员应明白，抑郁症在严重程度上会有所不同，轻者感觉烦躁，重者想自杀。
Q4	The first aider should be aware that each individual is different and not everyone who is experiencing depression will show the typical signs or symptoms of depression.	急救人员应明白，每个人都是不同的，并非所有抑郁者都会表现出抑郁症的典型征兆或症状。
Q5	Even if the person has had a previous episode of depression, the first aider should not assume they will know how to manage the current episode.	即使对方曾经患有抑郁症，急救人员也不应想当然的认为他知道如何处理当前的抑郁症状。
Q6	The first aider should be aware that some people who have recovered from depression may have a relapse of their symptoms.	急救人员应明白，有些抑郁症患者痊愈后可能会复发。
Q7	The first aider should learn more about depression by:Reading about or listening to other people's experiences of depression.	急救人员应通过阅读或倾听别人的抑郁经历来更多地了解抑郁症。
Q8	The first aider should learn more about depression by:Reading reputable information websites or books.	急救人员应通过浏览权威的信息网站或阅读书籍来更多地了解抑郁症。
Q9	The first aider should learn more about depression by:Seeking advice from people who have experienced and recovered from depression.	急救人员应通过向抑郁症痊愈者寻求建议来更多地了解抑郁症。
A1-1	The first aider should consult a professional to learn more about depression.	（新增）急救人员应通过咨询专业人员来更多地了解抑郁症。
A1-2	The first aider should have some knowledge of the mental health law in China.	（新增）急救人员应了解我国精神卫生法的一些基本知识。
	Section 2: How should I approach someone who may be experiencing depression	第二部分：怎样接近疑似抑郁者
Q12	The first aider should not ignore any signs or symptoms of depression that they have noticed or assume that they will just go away.	急救人员不应忽略已经注意到的任何抑郁征兆或症状，或假定这些征兆、症状会自行消失。
Q13	The first aider should not assume that any signs or symptoms they have noticed means that the person is experiencing depression.	急救人员不应认为他们注意到抑郁征兆或症状就表明对方一定患有抑郁症。
Q15	The first aider should know that many people who experience depression may also be affected by other mental health problems like anxiety or substance use problems.	急救人员应明白，许多抑郁症患者也可能有其它心理健康问题，如焦虑或违禁药物滥用等。
Q16	The first aider should not lie or make excuses for the person’s behaviour as this may delay them getting assistance.	急救人员不应撒谎，或为对方的行为找借口，因为这可能会耽误对方得到帮助。
Q17	If the first aider notices changes in the mood, behaviour or daily functioning of someone they know, they should approach the person about their concerns.	如果急救人员注意到自己认识的某个人的情绪、行为或日常活动发生改变，就应向他说明自己的顾虑。
Q18	The first aider should choose a suitable time when both the first aider and the person have the time to talk.	急救人员应选择一个对双方都合适的时间谈话。
Q19	The first aider should choose a place to talk that is private.	急救人员应选择一个私密的地方谈话。
Q20	The first aider should choose a place to talk where both they and the person feel comfortable.	急救人员应选择一个双方都感到自在的地方谈话。
Q21	The first aider should consider whether they are the best person to approach the person or whether somebody else might be more appropriate.	急救人员应考虑自己是否是接近对方的最佳人选，还是其他人更合适。
Q22	If the first aider thinks someone may be depressed, they should try to spend time with the person and gently bring up their concerns with them, e.g. mention that the person seems down today.	如果急救人员认为对方可能罹患抑郁症，则应花时间与他待在一起，并温和地说出自己的顾虑，例如，提及他今天好像情绪低落。
Q24	The first aider should know that allowing the person to talk about how they are feeling can help them feel better, not worse.	急救人员应明白，允许对方谈论他的感受会让他感觉更好，而不是更差。
Q25	If the first aider is worried about someone who may be depressed, they should:Tell the person that they care and want to help.	如果急救人员担心对方可能罹患抑郁症，则应告诉对方自己关心他，想帮助他。
Q26	If the first aider is worried about someone who may be depressed, they should:Tell the person about the specific changes that they have noticed in a supportive and sensitive manner.	如果急救人员担心对方可能罹患抑郁症，则应以一种支持和体恤的方式告诉对方自己注意到的具体变化。
Q28	The first aider should ask the person if they are willing to talk to the first aider, or if they would rather speak to someone else.	急救人员应询问对方是否愿意跟自己交谈，还是更愿意跟其他人谈。
Q29	If the person doesn’t feel comfortable talking to the first aider, they should encourage the person to discuss how they are feeling with someone else	如果对方不能放松地跟急救人员谈论他的感受，则应鼓励他跟其他人谈。
Q30	If the person says that they are feeling sad or down, the first aider should ask them how long they have been feeling that way.	如果对方说他觉得难过或情绪低落，急救人员应问他有这种感觉多长时间了。
Q31	The first aider should respect the person's interpretation of their signs and symptoms	急救人员应尊重对方对他自己疾病征兆和症状的解释。
Q32	The first aider should be aware that the person's thoughts, feelings and beliefs represent their own reality and the first aider should be prepared to accept these without question.	急救人员应意识到，对方的想法、感觉和信念代表了他自己认为的事实，急救人员应做好准备接受这些，不要去质疑。
Q33	The first aider should not assume that the person knows nothing about depression	急救人员不应假定对方对抑郁症一无所知。
Q34	The first aider should prepare for the full range of reactions (e.g. relief, indifference, anger) when they approach the person about their depression.	当急救人员跟对方谈论抑郁症时，应准备好面对其一切可能的反应（例如，松了一口气、无动于衷、愤怒）。
Q35	The first aider should know sources of good quality information for the person.	急救人员应了解哪里有对方需要的高质量的信息。
Q36	Before offering information to the person, the first aider should consider the person's literacy and ability to understand the information.	给对方提供信息前，急救人员应考虑其文化程度和理解信息的能力。
Q37	If the first aider gives the person information about depression, they should try to ensure that the resources are accurate and appropriate to the person’s situation	急救人员应尽量确保给对方提供的抑郁症相关信息的准确性，并适合当事人的具体情况。
A2-1	The first aider should not push the person too much to talk about their feelings and experiences.	（新增）急救人员不应给对方过多压力来让其谈论个人的感受和经历。
A2-2	The first aider should obtain the person's consent before contacting their family members.	（新增）需要时，急救人员在征得救助对象同意后联系家属或监护人。
A2-3	The first aider should think about what they want to say in advance of the conversation.	（新增）急救人员应该在对话开始前思考需要交流的内容。
	Section 3: How can I be supportive	第三部分：如何提供支持
Q41	The first aider should know that each person's situation and needs are unique.	急救人员应明白，每个人的情况和需求都是不同的。
Q42	The first aider should respect the person's autonomy while considering the extent to which the person is able to make decisions for themselves and whether the person is at risk of harming themselves or others.	急救人员应尊重对方的自主权，同时考虑到他在多大程度上能为自己做决定，以及他是否有伤害自身或他人的风险。
Q43	The first aider should keep private any discussions they have with the person unless they are concerned that the person may harm themselves or others.	除非担心对方可能会伤害自身或他人，否则急救人员应对两人之间的任何谈话予以保密。
Q44	The first aider should respect the person’s feelings, personal values and experiences as valid, even if they are different from their own, or they disagree with them.	急救人员应尊重并理解对方的感受、个人价值观和经历，即使它们可能和急救人员的不同，或急救人员对其有不同见解。
Q45	The first aider should know that a depressed person may be overwhelmed by irrational fears	急救人员应明白，抑郁者可能被不理性的恐惧所压垮。
Q46	The first aider should know that the person genuinely needs additional support and understanding.	急救人员应明白，对方确实需要更多的支持和理解。
Q47	The first aider should be patient, persistent and encouraging when supporting someone with depression.	当支持抑郁者时，急救人员应有耐心，多坚持、多鼓励。
Q48	The first aider should offer the person kindness and attention, even if it is not reciprocated.	即使没有得到回应，急救人员也应给予对方友善和关心。
Q49	The first aider should be aware that their support is likely to be having a positive impact, even if it does not feel this way.	急救人员应意识到，他们的支持可能会产生正面影响，即使他们现在不觉得。
Q50	The first aider should be consistent and predictable in their interactions with the person.	在跟对方的互动过程中，急救人员应保持一致，不出意外之举。
Q52	The first aider should be clear and consistent in what support they can and cannot offer to the person.	对于能够和不能够提供的支持，急救人员要保持清晰、一致。
Q53	The first aider should not make promises they cannot keep	急救人员不应做出不能遵守的承诺。
Q54	The first aider should ask the person whether what they are doing is helpful, and what else they could do to help.	急救人员应询问对方，自己做的是否有帮助，自己还能帮什么忙。
Q55	The first aider should consider telling the person that:They are not alone in this	急救人员应考虑告诉救助对象，他并不孤单。
Q56	The first aider should consider telling the person that:The first aider is there for the person.	急救人员应考虑告诉救助对象，急救人员为他守候。
Q57	The first aider should consider telling the person that:Although the first aider may not be able to understand exactly how the person feels, they care and want to help.	急救人员应考虑告诉救助对象，虽然急救人员可能不能完全理解对方的感受，但他们关心对方并愿意提供帮助。
Q58	The first aider should consider telling the person that:They are important to the first aider and their life is important	急救人员应考虑告诉救助对象，他对急救人员很重要，他的生命很重要。
Q59	The first aider should consider telling the person that:They may not believe it now, but the way they are feeling will improve.	急救人员应考虑告诉救助对象，虽然可能现在觉得难以置信，但他会好起来的。
Q60	The first aider should consider telling the person that:With time and treatment, the person will feel better	急救人员应考虑告诉救助对象，随着时间的推移和治疗的进行，他会好起来的。
Q61	The first aider should be upfront with the person about the limitations of their role as a first aider, e.g. they are not a counsellor.	急救人员应坦率说明自己角色的局限性，即，自己并不是治疗师。
Q62	The first aider should be honest with the person about what help they can and are willing to offer.	急救人员应坦诚告诉对方，自己能够以及愿意提供哪些帮助。
Q63	The first aider should tell the person that although their experience is very personal and painful, they are not alone.	急救人员应告诉对方，尽管他的经历是非常私人的和痛苦的，但他并不孤单。
Q64	The first aider should know that recovery, for the most part, must be led by the person	急救人员应明白，抑郁症的恢复在很大程度上必须由对方来主导。
Q66	The first aider should know that depression is a medical illness and it is not the person's fault that they are experiencing depression.	急救人员应明白，抑郁症是一种医学疾病，对方罹患抑郁症并不是他的错。
Q67	If the person judges themselves too harshly, the first aider should remind the person of their strengths	如果对方自我评价太苛刻，急救人员应提醒他的长处。
Q68	The first aider should acknowledge any efforts the person is making to get better.	急救人员应认可对方为情况好转所做的一切努力。
Q69	The first aider should acknowledge that the person is not 'faking', 'lazy', 'weak' or 'selfish'.	急救人员不应认为对方是在“假装”、“偷懒”，或认为其“软弱”、“自私”。
Q70	The first aider should accept the person as they are and have realistic expectations for them.	急救人员应接纳对方本来的样子，并对他有切合实际的期望。
Q71	The first aider should know that everyday activities like cleaning the house, paying bills, or feeding the dog may seem overwhelming to the person.	急救人员应意识到，抑郁者可能连打扫房间、洗衣服或做饭这样的日常活动都应付不了。
Q72	The first aider should not push the person to do activities that the person feels are too much for them	急救人员不应逼迫对方做他觉得应付不了的事。
Q73	The first aider should let the person know that they are not weak or a failure because they have depression, and that they don’t think less of them as a person.	急救人员应让对方知道他并不会因患抑郁症而变得软弱或成为失败者;急救人员不会因此而看低他。
Q74	If the person says that they feel they are a weak person or a failure, the first aider should let the person know thatLStrong and capable people can become depressed	如果对方说感觉自己是个软弱的人或失败者，急救人员应让他知道强大能干的人也有沮丧的时候。
Q76	If the person says that they feel they are a weak person or a failure, the first aider should let the person know that:They don’t think less of them as a person.	如果对方说感觉自己是个软弱的人或失败者，急救人员应让他知道急救人员并不看低他。
Q77	The first aider should know that there is no point in just telling the person to get better	急救人员应明白，仅仅告诉对方要好起来是没有任何意义的。
Q80	The person should avoid saying the following:It's all in your head.	急救人员应避免说“都是你自己乱想的”。
Q81	The person should avoid saying the following:I can’t do anything about your situation.	急救人员应避免说“你的情况我无能为力”。
Q82	The first aider should not adopt an over-involved or over-protective attitude towards the person.	急救人员对于救助对象不应有过度介入或过度保护的态度。
Q83	The first aider should not speak to the person with a patronising tone of voice and should not use overly-compassionate looks of concern.	急救人员不应以居高临下的口气跟对方说话，也不要用过分同情的眼神表示关切。
Q84	The first aider should not nag the person to get them to do what they normally would	急救人员不应反复要求对方去做他不抑郁的时候通常会做的事。
Q85	The first aider should not belittle or dismiss the person's feelings by attempting to say something positive like, "You don't seem that bad to me.	急救人员不应试图说一些积极正面的话，如“你看起来没那么糟”，因为这样会轻视或无视对方的感受。
Q87	The first aider should not suggest to the person that they should use alcohol or other drugs to feel better	急救人员不应建议对方喝酒或使用违禁药物来感觉好点。
A3-1	The first aider should encourage the person to do more activities that they enjoy.	（新增）急救人员应该鼓励救助对象多从事一些他们喜欢的活动。
A3-2	The first aider should not blame themselves if the person does not get better.	（新增）即使救助对象没有好转，急救人员也不应为此自责。
	Section 4: Communicating effectively	第四部分：有效进行沟通
Q90	The first aider should ask the person if stress is a problem for them and, if it is, encourage them to find ways to reduce stress in their life.	急救人员应询问对方是不是有压力;如果有，则鼓励他找到减轻压力的方法。
Q91	The first aider should ask the person whether something has happened to them recently that is contributing to how they are feeling	急救人员应询问对方，最近是不是发生了影响了他心情的事情。
Q92	The first aider should encourage the person to talk about their thoughts, feelings, symptoms and any other problems they are experiencing.	急救人员应鼓励对方谈论其想法、感受、症状和正在经历的其它任何问题。
Q93	The first aider should ask open-ended questions to give the person an opportunity to say what they want to	急救人员应问开放式问题，以便给对方机会说其想说的话。
Q94	The first aider should encourage the person to talk about their thoughts, feelings, symptoms and any other problems they are experiencing, when the person is ready.	对方愿意时，急救人员应鼓励对方谈论其想法、感受、症状和正在经历的其它任何问题。
Q95	The first aider should explore with the person how their symptoms affect their daily life	急救人员应跟抑郁者一起探讨，抑郁症是如何影响他的日常生活的。
Q96	The first aider should not put pressure on the person to talk right away.	急救人员不应强迫对方要马上开口。
Q98	If the person finds it difficult to discuss their thoughts and feelings openly with the first aider, the first aider should let the person know about available services where they can talk to someone else, e.g. telephone. counselling service.	如果对方很难跟急救人员讨论其想法和感受，急救人员应让他知道，还有其它交谈服务可用，比如电话咨询服务。
Q99	If the person does not have the energy or inclination to discuss how they are feeling, the first aider should not put pressure on them to do so.	如果对方没有精力或不想讨论其感受，急救人员不应强迫其开口。
Q100	The first aider should know that the key attitudes involved in non-judgmental listening are acceptance, genuineness and empathy	急救人员应明白，非评判性倾听的关键是接纳对方、真诚以对和富有同理心。
Q101	It is more important for the first aider to be genuinely caring than for them to say all the 'right things'.	急救人员与其说所谓“正确的话”，不如真正关心对方。
Q102	The first aider should convey genuineness to the person by using body language that matches their verbal communication, e.g. telling the person you accept and respect their feelings, while maintaining an open posture and appropriate eye contact.	急救人员应通过与口头交流相匹配的肢体语言来表达自己的真诚，如，告诉他你接受并尊重他的感受，同时保持开放的身体姿势和适当的眼神交流。
Q103	The first aider should demonstrate empathy by showing the person that they are truly heard and understood, e.g. saying, "What you are going through must be difficult."	急救人员应向对方表达自己真正听到并理解对方，例如，说“你所经历的一定很困难”，以表现其同理心。
Q104	The first aider should adopt an attitude of acceptance of the person by:Withholding any and all judgments that you have made about the person or their circumstances, e.g. if the first aider feels the person is being lazy, they should not express this.	急救人员应接纳对方，不要对对方及其处境做任何评判，例如，如果急救人员觉得对方很懒，也不应该表达出来。
Q105	The first aider should adopt an attitude of acceptance of the person by:Choosing words carefully so as to avoid causing offence, e.g. not applying any labels to the person that they may find stigmatising, such as 'mentally ill'.	急救人员应接纳对方，说话要字斟句酌以免冒犯对方，例如，不要给对方贴污名化的标签，如“精神病患者”。
Q106	Set aside any negative beliefs and reactions in order to focus on the needs of the person they are helping.	抛开任何消极的想法和反应，专注于救助对象的需要。
Q107	The first aider should listen carefully to the person even if what they are saying is obviously not true or is misguided.	即使对方说的明显不是真的或是带误导性质，急救人员也应仔细倾听。
Q108	The first aider should listen to the person without expressing judgment.	急救人员应不加评判地倾听对方说话。
Q109	The first aider should use the same terminology that the person uses when discussing their experience, except if the person uses unhelpful or stigmatising language.	在讨论对方的经历时，急救人员应配合使用相同的用语，除非对方使用的是无益的或是歧视性的用语。
Q110	The first aider should not use language related to a potential diagnosis when talking with the person.	与对方交谈时，急救人员不应使用诊断性用语。
Q111	The first aider should use the following verbal skills to show they are listening:Asking questions that show that they genuinely care and want to understand what the person is saying.	急救人员应通过提问来表明自己真的在乎对方、想理解对方在说什么。
Q112	The first aider should use the following verbal skills to show they are listening:Checking their understanding by restating what the person has said and summarising facts and feelings.	急救人员应复述对方说的话，总结事实和感受，以核实自己的理解是否正确。
Q113	The first aider should use the following verbal skills to show they are listening:Using minimal prompts, such as “I see” and “Mmmm” when necessary to keep the conversation with the person going.	急救人员应在必要时使用最少的回应，如“懂了”和“嗯”，来让谈话继续。
Q114	The first aider should use the following verbal skills to show they are listening:Being patient, even when the person may not be communicating well, may be repetitive or may be speaking slower and less clearly than usual.	即使对方可能表达不畅、重复、说话较慢或不够清晰，急救人员也要有耐心。
Q115	The first aider should use the following verbal skills to show they are listening:Not being critical or expressing their frustration at the person for not being able to communicate well.	即使对方无法顺畅交流，急救人员也不应批评对方或对其表现出沮丧。
Q116	The first aider should use the following verbal skills to show they are listening:Avoiding giving unhelpful advice such as "Pull yourself together" or "Cheer up".	急救人员应避免给无用的建议，如“振作起来”或“高兴起来”。如果可能，对方早就做了。
Q117	The first aider should use the following verbal skills to show they are listening:Not interrupting the person when they are speaking, especially to share their own opinions or experiences.	对方说话时，尤其在分享其想法或经历时，急救人员不应打断。
Q118	The first aider should use the following verbal skills to show they are listening:Avoiding confrontation, unless necessary to prevent the person from committing harmful or dangerous acts.	除非必要，否则急救人员应避免正面冲突，以防对方做有害或危险的事。
Q119	Not only listen to what the person says, but also pay attention to the tone of his speech.	不仅听对方说了什么，还要注意他说话的语气。
Q120	The first aider should be aware that the person themselves may hold stigmatising attitudes towards mental illness and should model acceptance.	急救人员应意识到，救助对象自己可能对精神疾病抱有歧视态度;急救人员应从自己做起，接纳他们。
A4-1	If the person does not want to talk, the first aider should consider encouraging them to write or draw.	（新增）如果救助对象不愿交谈，急救人员可以鼓励其通过书写或画图来表达。
	Section 5: Difficulties the first aider may encounter	第五部分：急救人员可能会遇到的困难
Q123	The first aider should try to see any irritable or unpleasant behaviours as part of the illness and not take these personally.	急救人员应试着把对方让人易怒或不舒服的行为看作疾病的一部分，而不要觉得这些是针对自己的。
Q124	If the person becomes angry during the conversation, the first aider should:Stay calm.	如果对方在交谈中变得愤怒，急救人员应保持镇定。
Q125	If the person becomes angry during the conversation, the first aider should:Acknowledge the anger.	如果对方在交谈中变得愤怒，急救人员应了解对方的愤怒。
Q127	The first aider should not be hostile or sarcastic when the person is struggling to respond, but rather accept these responses as the best the person has to offer at that time.	当对方的回应不理想时，急救人员不应表现出敌意或讽刺，而是要理解这是对方目前所能做出的最好回应。
Q128	The first aider should know that pauses and silences are okay and that while they may feel uncomfortable, the person may need time to think or find the right words.	急救人员应明白，虽然停顿和沉默会稍显尴尬，但是应该允许。因为对方可能需要时间去思考或找到合适的词语。
Q129	If the person does not want to talk, the first aider should let them know that they are available to talk when they are ready.	如果对方不愿开口，急救人员应让其明白，当他愿意开口的时候，自己随时愿意交谈。
Q130	If the person does not want to talk to the first aider, the first aider should suggest they talk to someone else.	如果对方不愿意跟急救人员交谈，则应建议他跟别人谈。
Q132	The first aider should use the following non-verbal skills to reinforce their non-judgmental communication:Paying close attention to what the person says.	急救人员应密切留意对方说的话。
Q133	The first aider should use the following non-verbal skills to reinforce their non-judgmental communication:Maintaining comfortable eye contact by using the level of eye contact that the person seems most comfortable with.	急救人员应保持对方觉得最自在的眼神交流水平。
Q134	The first aider should use the following non-verbal skills to reinforce their non-judgmental communication:Being aware of the person’s body language, as this can provide clues as to how they are feeling or how comfortable they feel about talking with the first aider.	急救人员应注意对方的肢体语言，这可以为判断对方感觉如何、与急救人员交谈有多自在提供线索。
Q135	The first aider should use the following non-verbal skills to reinforce their non-judgmental communication:Noticing how much personal space the person feels comfortable with and respecting that.	急救人员应注意并尊重对方需要多大的个人空间才感觉自在。
Q136	The first aider should use the following non-verbal skills to reinforce their non-judgmental communication:Maintaining an open body position, e.g. not crossing arms, as this may appear defensive.	急救人员应保持开放的身体姿势，如不要交叉双臂，那样会显得戒备。
Q137	The first aider should use the following non-verbal skills to reinforce their non-judgmental communication:Avoiding distracting gestures (e.g. fidgeting with a pen, glancing at other things or tapping your feet or fingers), as these could be interpreted as a lack of interest.	急救人员应避免做让对方分心的动作(如玩笔、扫视周围、晃脚或敲手指)，对方可能以为这是缺乏兴趣的表现。
Q138	The first aider should know that helping someone who is depressed may evoke an unexpected emotional response in the first aider.	急救人员应明白，帮助抑郁者可能会在自己心中唤起意想不到的情感反应。
Q139	The first aider should not accept abuse or compromise their own mental health when helping the person.	帮助对方时，急救人员不能被虐待，也不应损害自己的精神健康
Q140	If the person’s behaviour is having a negative effect on the first aider, the first aider should recognise their own feelings and deal with these separately.	如果对方的行为对急救人员有负面影响，急救人员应承认自己的感受，然后再单独处理这些情绪。
Q141	If the first aider is feeling upset or worn out after helping the person they should:Find someone to talk to about their feelings without sharing the personal details of the person they were helping.	如果急救人员在帮助对方后感到沮丧或疲惫，就应找个人谈谈自己的感受，但不要透露救助对象的个人细节。
Q142	If the first aider is feeling upset or worn out after helping the person they should:Use evidence-based self-care strategies.	如果急救人员在帮助对方后感到沮丧或疲惫，就应使用已被证实有效的自我保健策略。
Q143	If cultural differences are interfering with the first aider's ability to help the person, they should talk to a mental health service that specialises in working with people from different cultural backgrounds.	急救人员应意识到，由于对方的文化背景或宗教信仰，他可能对寻找精神卫生方面的帮助有特殊要求。
Q144	If assisting someone from a cultural background that is different from the first aider's, the first aider should be willing to adjust their verbal and non-verbal behaviours, e.g. the person may be comfortable with a different level of eye contact, or may be used to more personal space.	如果急救人员帮助一个不同文化背景的人，则应适度调整自己的语言和肢体语言;如，对方可能对另一种水平的眼神接触感到舒适，或可能习惯于更多的个人空间。
Q145	If cultural differences are interfering with the first aider's ability to help the person, they should: Discuss with the person what is culturally appropriate and realistic for them.	如果文化差异妨碍了急救人员帮助对方，则应跟他讨论什么方法或行为对其而言在文化上是适宜的和可行的。
Q146	The first aider should be aware that the person may have special requirements with regards to seeking help for mental health problems due to their cultural background or religious beliefs.	如果文化差异妨碍了急救人员帮助对方，则应请教专门与不同文化背景的人打交道的精神卫生服务专家。
	Section 6: Help-seeking	第六部分：寻求帮助
Q149	The first aider should not assume the person's depression will just go away.	急救人员不应假设对方的抑郁症会自愈。
Q150	The first aider should know that treating depression early is important to getting the best outcomes.	急救人员应明白，及早治疗抑郁症对获得最佳疗效很1。
Q151	The first aider should be able to recognise when to encourage the person to seek professional help.	急救人员应能识别何时适合鼓励对方去寻求专业帮助。
Q152	The first aider should ask the person whether they think they would benefit from professional help.	急救人员应问对方，他是否认为专业帮助有好处。
Q153	The first aider should discuss the options that the person has for seeking help and should encourage them to use these options.	急救人员应与对方讨论寻求帮助的不同方案，并应鼓励他使用这些方案。
Q154	If the person does not know where to get help, the first aider should offer to help them seek assistance.	如果对方不知道在哪里可以得到帮助，急救人员应提出协助他去找。
Q155	The first aider should know about what services are available in their local area.	急救人员应了解当地现有哪些服务。
Q156	The first aider should know about the local pathways to professional help, e.g. referral from a GP in order to see a specialist.	急救人员应知道当地获得专业帮助的途径，例如到专业机构就诊。
Q157	The first aider should have some general knowledge about the types of treatment that can be helpful for depression.	急救人员应对治疗抑郁症的方法有一些大概了解。
Q158	The first aider should talk about professional help seeking in a way that normalises it, e.g. talk about it as a natural action to take, explain that mental health problems are common and treatable.	急救人员应以一种平常化的方式谈论寻求专业帮助，例如，把它说成是一种自然而然的行为，向对方解释精神健康问题是常见的，也是可以治疗的。
Q159	The first aider should talk with the person about:The benefits of seeking professional help.	急救人员应告诉对方寻求专业帮助的好处。
Q160	The first aider should talk with the person about:Locally available sources of help.	急救人员应告诉对方当地可用的帮助资源。
Q161	The first aider should avoid labelling the person’s behaviours or feelings as symptoms of depression when talking to them about seeking help.	谈论寻求帮助时，急救人员不应将对方的行为或情绪贴上抑郁症状的标签。
Q163	If the first aider accompanies the person to the appointment, they must not take over completely, because a person with depression needs to make their own decisions as much as possible.	如果陪同对方就诊，急救人员不应大包大揽，要尽量让抑郁者自己做决定。
Q164	The first aider should know that depression is often not recognised by health professionals and that it may take some time to get a diagnosis.	急救人员应明白，抑郁症一般不大容易为医务人员所识别，所以可能需要一段时间才能得到诊断。如果是这样，急救人员应鼓励对方不要放弃。
Q165	The first aider needs to know that the person's ability and desire to use self-help strategies will depend on their interest and the severity of their depression.	急救人员应明白，对方能不能、愿不愿意使用自助策略取决于他的兴趣和抑郁严重程度。
Q166	Before suggesting self-help strategies, the first aider should ask the person what they are currently doing or what they have done in the past that they found helpful.	建议自助策略前，急救人员应问对方现在做的或是以前做的哪些事他觉得是有帮助的。
Q167	The first aider should encourage the person to use self-help strategies that have helped the person in the past.	急救人员应鼓励对方使用曾对他有用的自助策略。
Q168	The first aider should not be too forceful when trying to encourage the person to use evidence-based self-help strategies.	急救人员应鼓励但不要强迫对方使用已被证实有效的自助策略。
Q169	The first aider should discourage the person from using alcohol or other drugs to feel better.	急救人员要建议对方不要通过喝酒或使用违禁药物的方式来感觉好点。
Q170	If the person is interested in self-help strategies, the first aider should:Encourage them to consult reputable sources about what is most likely to be helpful, e.g. health department sponsored website.	如果对方对自助策略有兴趣，急救人员应鼓励他咨询可靠的、最可能有用的信息来源，例如，阅读医疗卫生部门的官方网站。
Q171	If the person is interested in self-help strategies, the first aider should:Discuss with them a range of self-help strategies that might be helpful.	如果对方对自助策略有兴趣，急救人员应与其讨论各种可能有用的自助策略。
Q172	If the person is interested in self-help strategies, the first aider should:Encourage the person to use appropriate strategies.	如果对方对自助策略有兴趣，急救人员应鼓励对方使用适当的策略。
	Section 7: What to do if the person doesn't want help	第七部分：对方不想寻求帮助怎么办
Q175	If the person refuses to seek or accept professional help, the first aider should not use deception, coercion or threats to ensure professional help is received.	如果对方拒绝寻求或接受专业帮助，急救人员不应使用欺骗、胁迫或威胁的方式来确保其得到专业帮助。
Q176	The first aider should know the barriers to seeking treatment for depression, e.g. the person feels like no one can really help.	急救人员应明白抑郁者求医的障碍，例如，抑郁者觉得没有人真的能帮助他。
Q177	The first aider should find out if there are specific reasons why the person does not want to seek professional help (e.g. concerns about finances, not having a doctor they like, or being worried they will be sent to hospital), as sometimes such reasons are based on mistaken beliefs, or can be overcome with help.	急救人员应了解对方不想寻求专业帮助的具体原因（如担心费用问题、没找到合适的医生、或者担心要住院）;有时这些原因是出于错误观念，或是通过帮助可以克服的。
Q178	The first aider should know that if they try to force or pressure the person into seeking help it could turn the person off seeking help altogether.	急救人员应明白，如果强迫对方寻求帮助，可能会适得其反，导致对方完全拒绝寻求帮助。
Q179	The first aider should not push the person into seeking professional help before they are ready, unless there is a specific risk of harm to self or others.	在对方做好准备之前，急救人员不应勉强他去寻求专业帮助，除非对方确实有伤害自己或他人的风险。
Q180	If, in spite of the first aider’s efforts, the person is still unwilling to seek or accept help, the first aider must respect their wishes, unless there is a risk of harm to the person or someone else.	如果急救人员已经尽力，但对方仍然不愿意寻求或接受帮助，急救人员就必须尊重对方的意愿，除非他有伤害自己或他人的风险。
Q181	The first aider should let the person know that if they change their mind in the future about seeking help, they can contact the first aider.	急救人员应让对方知道，如果他以后改变主意想寻求帮助，他可以随时联系急救人员。
A7-1	If the person refuses to seek or accept professional help, the first aider should tell family members about any precautions to take.	（新增）如果对方拒绝寻求或接受专业帮助，急救人员应该告知其家属注意事项。
A7-2	If the person refuses to seek or accept professional help, the first aider should inform the person's family or another trusted person.	（新增）如果对方拒绝寻求或接受专业帮助，急救人员可以与其商量，通知其信任的人或家属以获得帮助。
A7-3	If the person is not willing to seek professional help, the first aider can leave information about this with them.	（新增）如患者目前不愿就诊，急救人员应给患者留下就诊途径，待患者需要时可以使用。
	Section 8: Concerns for safety	第八部分：安全方面考虑
Q184	The first aider should seek immediate professional help if the person is experiencing hallucinations or delusions.	如果对方有幻觉或妄想，急救人员应立即寻求专业帮助。
Q185	The first aider should be aware of the Mental Health First Aid Guidelines for how to assist someone with suicidal thoughts or behaviours.	急救人员应了解精神健康急救指南中，有指导人们如何帮助有自杀想法或行为的人的相关内容。
Q186	The first aider should respect the person’s right not to seek help unless the first aider believes that the person is at risk of harming themselves or others.	急救人员应尊重对方不寻求帮助的权利，除非急救人员认为他有伤害自己或他人的风险。
Q187	If the person is at risk of harming themselves or others, the first aider should:Involve the person in decisions about who else should be told about the risk of harm.	如果抑郁者可能会伤害自己或他人，急救人员应让对方参与决定还应告知谁他可能有伤害自己或他人的风险。
Q188	If the person is at risk of harming themselves or others, the first aider should:Consider the safety of themselves and others, and take any necessary protective action, e.g. contact the police or mental health crisis team.	如果抑郁者可能会伤害自己或他人，急救人员应顾及自身和他人安全，采取任何必要的保护措施，例如，联系警方。
Q189	If the person is at risk of harming themselves or others, the first aider should:Ask the person to take steps to get help, e.g. see a GP.	如果抑郁者可能会伤害自己或他人，急救人员应让对方采取行动寻求帮助，例如，去看专科医生。
A8-1	If the person is at risk of harming themselves or others, the FA should contact the person's family to inform them about the risk.	（新增）如果救助对象可能会伤害自己或他人，急救人员应联系其家属或监护人，告知风险。
* Statements started with the alphabet 'Q' are adopted from the questionnaire of Round 1 and those started with 'A' are developed from panellists' comments.
